# Supplementary material for: Synthesis and Characterization of Calcium Hydroxyapatite from Waste Phosphogypsum
Source: Materials (Basel). 2025 Jun 17;18(12):2869. doi: 10.3390/ma18122869 (PMC12194978; doi:10.3390/ma18122869)
Supplement: Supplementary file 1 [file materials-18-02869-s001.zip]

Archive with 1 entries (1 files):
- materials-3671681-supplementary.pdf
